# Supplementary material for: Accurate and exact CNV identification from targeted high-throughput sequence data
Source: BMC Genomics. 2011 Apr 12;12:184. doi: 10.1186/1471-2164-12-184 (PMC3088570; doi:10.1186/1471-2164-12-184)
Supplement: Additional file 3 — Supplemental table S1. [file 1471-2164-12-184-S3.XLS]

## Sheet: Table S2
Region Name	Start	End	Size	Targeted Bases	Median Coverage	Median SD	Median Normalized SD	Median Corrected S:N
MUTY	45787138	45816125	28987	17720	260.75	70.068	25.5802	10.7255
MSH2	47622805	47719383	96578	41079	329.25	79.4378	25.8253	13.2205
MSH6	48001856	48043314	41458	22800	352.5	85.6191	26.3991	13.5068
PMS1	190639020	190751709	112689	65960	356.25	86.8503	27.1989	13.6195
BARD1	215589118	215683680	94562	61920	377.25	90.8817	28.8879	13.6248
MLH1	37025107	37101004	75897	40200	350.75	86.2396	26.8393	13.5969
RAD50	131885034	131989164	104130	40234	332.5	82.6461	26.4947	12.9366
PMS2	6002893	6057689	54796	21960	411	102.641	32.8644	11.6467
NBN	90936020	91006149	70129	42160	385.5	93.0137	27.9315	14.0493
PTEN	89617793	89737837	120044	69476	364.5	87.6783	28.1602	13.318
MRE11	94143041	94235826	92785	45920	371.75	89.6452	27.9242	13.701
ATM	108085887	108243428	157541	79145	346.25	84.4349	26.1986	13.5987
BRCA2	32879770	32983459	103689	50160	359.5	88.1045	26.8348	13.7351
MLH3	75470469	75528205	57736	33120	381.5	93.3122	27.4931	14.1395
PALB2	23604601	23662643	58042	20880	317.25	79.2975	25.4492	12.8906
CDH1	68761817	68879406	117589	50040	277.5	70.3854	24.6628	11.5054
TP53	7562349	7599380	37031	12520	234.125	61.1312	23.3539	10.1925
BRCA1	41186338	41347250	160912	72120	348.5	86.7729	27.4503	12.8109
RAD51C	56760026	56821546	61520	21440	313.875	77.0804	24.7862	13.2384
BRIP1	59750132	59950261	200129	72720	357.5	86.8253	27.5402	13.2783
CHEK2	29073956	29147465	73509	26921	375.25	93.8299	29.5332	13.013
